# Supplementary material for: Virtual Cell and Metabolic Control Analysis: Control Coefficients for Glycolytic Flux Are Highly Dependent on the Subsystem Selected for Analysis
Source: Life (Basel). 2026 Mar 4;16(3):414. doi: 10.3390/life16030414 (PMC13027950; doi:10.3390/life16030414)
Supplement: Supplementary file 1 [file life-16-00414-s001.zip]

Archive with 1 entries (1 files):
- life-4111187-supplementary.pdf
